# Supplementary material for: Genetic diversity and circulation of influenza A viruses in Italian pig farms: insights from surveillance and vaccination
Source: Porcine Health Manag. 2026 Mar 13;12:24. doi: 10.1186/s40813-026-00498-1 (PMC13097583; doi:10.1186/s40813-026-00498-1)
Supplement: Supplementary file 1 — Supplementary material 1 [file 40813_2026_498_MOESM1_ESM.xlsx]

## Sheet: farm1_2022_serology
ID	Batch	SAMPLING	ELISA	H1C.2.1N1	H3N2	H1B1.2.2N2	H1A3.3.2N1	H1B1.2.2N2_2022	H1C2.5N1_2022	H1A3.3.2N1_2022
34	1	sows	24779.3	0	0	8.32193	0	7.32193	0	4.32193
35	1	sows	4014.5	0	0	6.32193	0	5.32193	0	0
36	1	sows	12007.4	0	0	7.32193	0	6.32193	0	4.32193
37	1	sows	20461.3	0	0	7.32193	0	6.32193	5.32193	0
38	1	sows	21867.8	0	0	6.32193	0	5.32193	0	0
39	1	sows	15150.7	0	0	7.32193	0	7.32193	4.32193	0
40	1	sows	21867.8	0	5.32193	6.32193	0	6.32193	5.32193	0
41	1	sows	6274.34	0	0	5.32193	0	5.32193	5.32193	0
42	1	sows	8636.43	0	0	5.32193	0	5.32193	4.32193	0
43	1	sows	15545.7	0	4.32193	6.32193	0	5.32193	6.32193	0
44	1	sows	14122	0	0	7.32193	0	7.32193	4.32193	0
34	2	sows	6487.62	0	0	4.32193	0	5.32193	5.32193	0
35	2	sows	14855.5	0	5.32193	6.32193	4.32193	6.32193	0	0
36	2	sows	20928.4	4.32193	0	5.32193	0	6.32193	6.32193	4.32193
37	2	sows	12865.5	0	0	5.32193	0	5.32193	4.32193	0
38	2	sows	11487.9	4.32193	0	5.32193	5.32193	7.32193	7.32193	0
39	2	sows	8189.75	4.32193	0	5.32193	5.32193	6.32193	7.32193	0
40	2	sows	9132.26	0	0	5.32193	0	5.32193	5.32193	0
41	2	sows	18815.1	0	0	4.32193	0	5.32193	0	0
42	2	sows	14463.5	0	0	0	4.32193	4.32193	0	0
43	2	sows	19841.3	0	4.32193	0	6.32193	0	6.32193	0
44	2	sows	20616.8	0	4.32193	6.32193	4.32193	8.32193	6.32193	0
1	1	4w	18968.5	0	0	6.3	0	6.3	0	0
2	1	4w	17041.7	0	0	6.3	0	6.3	0	0
3	1	4w	17798.2	0	0	6.3	0	6.3	0	0
4	1	4w	715.942	0	0	0	0	0	0	0
5	1	4w	8906.31	0	0	6.3	0	5.3	0	0
6	1	4w	866.512	0	0	4.3	0	0	0	0
7	1	4w	9177.57	0	0	6.3	0	5.3	0	4.3
8	1	4w	9041.77	0	0	6.3	0	5.3	0	4.3
9	1	4w	9999.28	0	0	6.3	0	6.3	0	4.3
10	1	4w	18254.6	0	4.3	5.3	0	4.3	4.3	0
11	1	4w	12054.8	0	0	4.3	0	0	0	0
12	1	4w	12197.2	0	0	6.3	0	5.3	4.3	0
13	1	4w	2565.28	0	0	0	0	0	0	0
14	1	4w	3468.23	0	0	0	0	0	0	0
15	1	4w	2347	0	0	0	0	0	0	0
16	1	4w	1021.59	0	0	5.3	0	4.3	0	0
17	1	4w	3238.32	0	0	6.3	0	6.3	0	0
18	1	4w	3622.94	0	0	6.3	0	6.3	0	0
19	1	4w	25315.1	0	0	6.3	0	6.3	5.3	0
20	1	4w	24725.9	0	4.3	6.3	0	6.3	5.3	0
21	1	4w	23979.3	0	4.3	6.3	0	6.3	5.3	0
22	1	4w	1476.15	0	4.3	5.3	0	4.3	0	0
23	1	4w	9678.33	0	0	4.3	0	0	0	0
24	1	4w	2383.16	0	0	5.3	0	4.3	4.3	0
25	1	4w	4735.37	0	0	5.3	0	4.3	4.3	0
26	1	4w	3545.45	0	0	4.3	0	4.3	4.3	0
27	1	4w	5767.41	0	0	5.3	0	4.3	4.3	0
28	1	4w	7134.43	0	0	4.3	0	0	4.3	0
29	1	4w	9041.77	0	4.3	5.3	0	4.3	4.3	0
30	1	4w	9861.52	0	0	4.3	0	4.3	4.3	0
31	1	4w	1245.4	0	0	5.3	0	5.3	0	0
32	1	4w	928.032	0	0	5.3	0	5.3	0	0
33	1	4w	1476.15	0	0	5.3	0	5.3	0	0
1	1	9-10w	4939.03	0	0	0	0	0	4.3	0
2	1	9-10w	1885.8	0	0	0	0	0	0	0
3	1	9-10w	1543.25	0	0	0	0	0	0	0
4	1	9-10w	31328.2	0	0	0	0	0	0	0
5	1	9-10w	22130	0	0	0	0	0	0	0
6	1	9-10w	21136.6	0	0	0	0	0	4.3	0
8	1	9-10w	2492.16	0	0	0	0	0	4.3	0
9	1	9-10w	486.03	0	0	0	0	0	0	0
11	1	9-10w	3975.05	0	0	0	0	0	0	0
13	1	9-10w	18356.3	0	0	0	0	0	0	0
16	1	9-10w	21553.9	0	0	0	0	0	0	0
17	1	9-10w	18917.3	0	0	0	0	0	0	0
18	1	9-10w	4694.81	0	0	0	0	0	0	0
20	1	9-10w	2239.1	0	0	0	0	0	0	0
22	1	9-10w	15545.7	0	0	0	0	0	0	0
23	1	9-10w	22235	0	0	0	0	0	0	0
24	1	9-10w	6146.94	0	0	0	0	0	0	0
25	1	9-10w	7091	0	0	0	0	0	0	0
26	1	9-10w	22550.5	0	0	0	4.3	0	0	0
27	1	9-10w	9268.28	0	0	0	0	0	0	0
30	1	9-10w	15150.7	0	0	0	0	0	0	0
1	2	4w	2061.19	0	0	0	0	4.3	4.3	0
2	2	4w	2061.19	0	4.3	0	0	4.3	4.3	0
3	2	4w	5809.38	0	0	4.3	0	4.3	4.3	0
4	2	4w	11346.9	0	5.3	5.3	0	6.3	0	0
5	2	4w	8502.01	0	5.3	5.3	0	5.3	0	0
6	2	4w	10507.1	0	5.3	5.3	0	6.3	0	0
7	2	4w	16941.3	0	4.3	4.3	0	5.3	5.3	0
8	2	4w	17041.7	0	4.3	4.3	0	5.3	4.3	0
9	2	4w	16840.9	0	4.3	4.3	0	4.3	4.3	0
10	2	4w	7395.97	0	0	5.3	0	5.3	0	0
11	2	4w	14659.3	0	4.3	4.3	0	5.3	4.3	0
12	2	4w	6831.32	0	0	4.3	0	5.3	0	0
13	2	4w	19892.9	0	4.3	5.3	0	5.3	5.3	0
14	2	4w	19789.8	0	4.3	5.3	0	5.3	5.3	0
15	2	4w	17697	0	0	4.3	0	5.3	5.3	0
16	2	4w	5475.06	0	0	4.3	4.3	6.3	5.3	0
17	2	4w	6104.57	0	0	4.3	4.3	6.3	6.3	0
18	2	4w	4172.96	0	0	4.3	0	5.3	5.3	0
19	2	4w	7439.71	0	0	4.3	0	4.3	4.3	0
20	2	4w	7439.71	0	0	4.3	0	4.3	4.3	0
21	2	4w	8012.2	0	4.3	4.3	0	4.3	4.3	0
22	2	4w	1409.56	0	0	0	0	0	0	0
23	2	4w	2025.9	0	0	0	0	0	0	0
24	2	4w	2274.97	0	0	0	0	0	0	0
25	2	4w	6444.87	0	0	0	4.3	0	0	0
26	2	4w	4735.37	0	0	0	4.3	0	0	0
27	2	4w	6659.1	0	0	0	4.3	0	0	0
28	2	4w	3545.45	0	0	0	0	0	0	0
29	2	4w	4979.93	0	0	0	0	0	0	0
30	2	4w	3896.34	0	0	0	0	0	0	0
31	2	4w	6487.62	0	0	0	0	0	0	0
32	2	4w	6146.94	0	0	0	0	0	4.3	0
33	2	4w	6444.87	0	0	0	0	0	0	0
1	2	9-10w	836.02	0	0	0	0	0	0	0
2	2	9-10w	298.781	0	5.3	4.3	0	0	0	0
3	2	9-10w	175.829	0	0	0	0	0	0	0
4	2	9-10w	5144.1	0	4.3	4.3	0	0	0	0
5	2	9-10w	1310.66	0	0	0	0	0	4.3	0
6	2	9-10w	570.497	0	4.3	4.3	0	4.3	0	0
7	2	9-10w	1713.1	0	0	0	0	0	0	0
8	2	9-10w	1409.56	0	0	0	0	0	0	0
9	2	9-10w	23236.6	0	0	0	0	0	5.3	0
10	2	9-10w	2096.57	0	0	0	0	0	0	0
11	2	9-10w	1816.39	0	0	0	0	0	0	0
12	2	9-10w	599.14	0	0	0	0	0	0	0
13	2	9-10w	1053.11	0	4.3	4.3	0	0	0	0
14	2	9-10w	1442.79	0	0	4.3	0	0	0	0
16	2	9-10w	350.707	0	0	0	0	0	0	0
17	2	9-10w	628.012	0	0	0	0	0	0	0
18	2	9-10w	4133.25	0	0	0	0	0	0	0
19	2	9-10w	959.052	0	4.3	4.3	0	0	0	0
20	2	9-10w	3778.76	0	0	0	0	0	0	0
21	2	9-10w	1310.66	0	0	0	0	0	0	0
22	2	9-10w	3700.72	0	0	0	0	0	5.3	0
23	2	9-10w	2025.9	0	0	0	0	0	5.3	0
24	2	9-10w	1920.67	0	0	0	0	0	4.3	0
25	2	9-10w	1476.15	0	0	0	0	0	0	0
26	2	9-10w	4212.74	0	0	0	0	0	0	0
27	2	9-10w	2274.97	0	0	0	0	0	0	0
28	2	9-10w	6874.48	0	0	5.3	0	5.3	0	0
29	2	9-10w	377.171	0	0	0	0	0	0	0
31	2	9-10w	1509.64	0	0	0	0	0	4.3	0
32	2	9-10w	2310.94	0	0	0	0	0	6.3	0
33	2	9-10w	1990.72	0	0	0	0	0	4.3	0

## Sheet: farm2_2022_serology
ID	Batch	ELISA	SAMPLING	H1C.2.1N1	H3N2	H1B1.2.2N2	H1A3.3.2N1	H1C2.4N2_2022	H1C2.1N1_2022	H1A3.3.2N1_2022	SN_H1C2.4N2_2022	SN_H1C2.1N1_2022	SN_H1A3.3.2N1_2022
4	1	9953	4w	0	7	0	0	0	8	0	0	8	0
5	1	12626	4w	0	7	0	4	0	8	0	0	8	0
6	1	8681	4w	0	8	0	0	0	7	0	0	7	0
7	1	7309	4w	0	7	5	0	4	5	0	4	5	0
8	1	7703	4w	0	0	5	0	4	5	0	4	5	0
9	1	5103	4w	0	6	4	0	0	5	0	0	5	0
10	1	6020	4w	0	6	4	0	0	5	0	0	5	0
11	1	5517	4w	0	6	0	0	0	4	0	0	4	0
12	1	2456	4w	0	6	0	0	0	4	0	0	4	0
13	1	18306	4w	0	6	4	5	0	9	0	0	9	0
15	1	14219	4w	0	7	4	4	0	9	0	0	9	0
16	1	2026	4w	0	7	0	0	0	5	0	0	9	0
19	1	1747	4w	0	7	0	0	0	6	0	0	5	0
20	1	8368	4w	0	8	5	0	0	5	0	0	5	0
21	1	1117	4w	0	7	0	0	0	5	0	0	4	0
22	1	18509	4w	0	5	6	0	5	6	0	0	6	0
23	1	17042	4w	0	5	6	0	5	6	0	0	5	0
24	1	20980	4w	0	5	4	4	4	9	0	0	5	0
25	1	1085	4w	0	0	0	0	0	6	0	5	6	0
26	1	6831	4w	0	6	0	0	0	7	0	5	6	0
27	1	10507	4w	0	6	0	4	0	8	0	4	9	0
28	1	4332	4w	0	6	0	0	4	4	0	0	6	0
29	1	10693	4w	0	7	0	0	0	4	0	0	7	0
30	1	3623	4w	0	7	0	0	0	4	0	0	8	0
31	1	3623	4w	0	4	0	4	0	8	0	4	4	0
32	1	4493	4w	0	6	0	4	0	9	0	0	4	0
33	1	3818	4w	0	7	0	4	4	9	0	0	4	0
4	1	17697	9-10w	0	0	0	0	11	6	0	0	8	0
5	1	3200	9-10w	0	4	0	0	10	6	0	0	9	0
6	1	1679	9-10w	0	0	0	0	8	5	0	4	9	0
7	1	21868	9-10w	0	0	0	0	7	5	0	11	6	0
8	1	8861	9-10w	0	0	0	0	6	7	0	10	6	0
9	1	18458	9-10w	0	0	0	0	8	8	0	8	5	0
10	1	8323	9-10w	0	0	0	0	9	4	0	7	5	0
11	1	8502	9-10w	0	0	0	0	6	0	0	6	7	0
12	1	22235	9-10w	0	0	0	0	6	5	0	8	8	0
13	1	15942	9-10w	0	0	0	0	7	7	0	9	4	0
15	1	8502	9-10w	0	0	0	0	8	6	0	6	0	0
16	1	16891	9-10w	0	0	0	0	9	0	0	6	5	0
19	1	8057	9-10w	0	0	0	0	4	6	0	7	7	0
20	1	29557	9-10w	0	0	0	0	7	4	0	0	0	0
21	1	12818	9-10w	0	0	0	0	4	5	0	8	6	0
22	1	4574	9-10w	0	0	0	0	4	4	0	9	0	0
23	1	2936	9-10w	0	0	0	0	4	5	0	0	0	0
24	1	3162	9-10w	0	0	0	0	5	7	0	0	0	0
25	1	22551	9-10w	0	0	0	0	8	9	0	4	6	0
26	1	15496	9-10w	0	0	0	0	4	5	0	7	4	0
27	1	8457	9-10w	0	0	0	0	5	6	0	4	5	0
28	1	19430	9-10w	0	0	0	0	0	4	0	4	4	0
29	1	15694	9-10w	0	0	0	0	0	5	0	4	5	0
30	1	19071	9-10w	0	0	0	0	4	5	0	5	7	0
31	1	4453	9-10w	0	0	0	0	6	7	0	8	9	0
32	1	10600	9-10w	0	0	0	0	5	6	0	4	5	0
33	1	23290	9-10w	0	0	0	0	8	8	0	5	6	0
1	2	2565	4w	0	0	4	0	0	4	0	4	7	0
2	2	3087	4w	0	0	4	0	0	4	0	4	7	0
3	2	2383	4w	0	0	4	0	0	0	0	0	7	0
4	2	1085	4w	0	0	4	0	0	5	0	7	8	0
5	2	22656	4w	0	0	4	0	0	4	0	7	7	0
6	2	22814	4w	0	0	4	0	0	5	0	7	7	4
7	2	9405	4w	0	0	0	0	0	4	0	0	8	4
8	2	12531	4w	0	0	0	0	0	5	0	0	8	4
9	2	9450	4w	0	0	0	0	0	4	0	0	7	4
10	2	5185	4w	0	0	4	0	4	0	0	6	6	4
11	2	14954	4w	0	0	0	0	0	6	4	4	8	4
12	2	4939	4w	0	4	0	0	4	0	0	7	6	4
13	2	9999	4w	0	0	0	0	0	5	0	4	7	4
14	2	11159	4w	0	0	0	0	0	5	0	4	8	4
15	2	10137	4w	0	0	0	0	0	5	0	4	8	4
18	2	5851	4w	0	0	4	0	0	4	4	0	6	5
20	2	7880	4w	0	0	0	0	0	5	4	4	8	4
21	2	5894	4w	0	0	0	0	0	5	4	4	7	0
22	2	21973	4w	0	4	4	0	4	5	5	5	7	4
23	2	20565	4w	0	5	4	0	4	4	5	6	7	4
24	2	22288	4w	0	5	4	0	4	5	5	6	7	0
25	2	14954	4w	0	0	4	0	0	0	0	5	6	0
26	2	8368	4w	0	0	4	0	0	0	0	0	5	0
28	2	5851	4w	0	0	0	0	0	0	0	4	6	4
29	2	6961	4w	0	0	0	0	0	0	0	0	6	4
30	2	4054	4w	0	0	0	0	0	0	0	0	5	4
31	2	3701	4w	0	0	4	0	0	5	4	4	7	4
32	2	3507	4w	0	0	0	0	0	5	4	5	7	4
33	2	4332	4w	0	4	0	0	0	5	4	5	7	4
1	2	18001	9-10w	0	0	0	0	7	0	0	8	6	0
2	2	8681	9-10w	0	0	0	0	6	0	0	7	4	0
3	2	19841	9-10w	0	0	0	0	6	0	0	8	7	0
4	2	14856	9-10w	0	0	0	0	5	0	0	7	6	0
5	2	2132	9-10w	0	0	0	0	4	0	0	6	5	0
6	2	3545	9-10w	0	0	0	0	4	0	0	6	6	0
7	2	10045	9-10w	0	4	0	0	5	0	0	7	5	0
8	2	1149	9-10w	0	0	0	0	6	0	0	8	5	0
9	2	2861	9-10w	0	0	0	0	5	0	0	7	4	0
10	2	4373	9-10w	0	4	0	0	5	0	0	7	5	0
11	2	959	9-10w	0	0	0	0	5	0	0	7	5	0
12	2	19122	9-10w	0	4	0	0	8	0	0	9	4	0
13	2	897	9-10w	0	4	0	0	6	0	0	8	5	0
14	2	657	9-10w	0	0	0	0	5	0	0	7	5	0
15	2	928	9-10w	0	4	0	0	6	0	0	7	5	0
18	2	431	9-10w	0	0	0	0	5	0	0	7	4	0
20	2	4133	9-10w	0	0	0	0	6	0	0	6	5	0
21	2	686	9-10w	0	4	0	0	4	0	0	5	4	0
22	2	20203	9-10w	0	4	0	0	8	0	0	10	5	0
23	2	2565	9-10w	0	4	0	0	6	0	0	7	4	0
24	2	3584	9-10w	0	4	0	0	9	0	0	10	5	0
25	2	3623	9-10w	0	0	0	0	5	0	0	7	4	0
26	2	3779	9-10w	0	4	0	0	5	0	0	6	5	0
28	2	404	9-10w	0	0	0	0	5	0	0	7	0	0
29	2	928	9-10w	0	0	0	0	6	0	0	7	4	0
30	2	1921	9-10w	0	0	0	0	5	0	0	6	0	0
31	2	404	9-10w	0	0	0	0	0	0	0	4	5	0
32	2	3701	9-10w	0	0	0	0	5	0	0	6	4	0
33	2	4857	9-10w	0	0	0	0	5	0	0	7	6	0
34	1	5309.15	sows	0	6.32193	5.32193	0	0	5.32193	0
35	1	22130	sows	0	0	4.32193	4.32193	0	6.32193	0
36	1	20876.4	sows	0	4.32193	6.32193	0	0	4.32193	0
37	1	14122	sows	0	0	4.32193	0	0	0	0
38	1	22814	sows	4.32193	0	5.32193	5.32193	0	8.32193	0
39	1	23025.1	sows	0	0	4.32193	0	0	5.32193	4.32193
40	1	23501.4	sows	0	0	4.32193	7.32193	0	7.32193	0
41	1	22392.6	sows	0	4.32193	7.32193	0	0	4.32193	4.32193
42	1	22655.8	sows	0	4.32193	4.32193	5.32193	0	6.32193	0
43	1	7571.19	sows	0	5.32193	5.32193	0	4.32193	4.32193	0
44	1	7967.91	sows	0	6.32193	0	4.32193	0	7.32193	0
34	2	26879.4	sows	0	4.32193	5.32193	0	4.32193	6.32193	0
35	2	26014.4	sows	0	4.32193	5.32193	0	4.32193	6.32193	0
36	2	9769.85	sows	0	4.32193	4.32193	0	5.32193	4.32193	0
37	2	8951.43	sows	0	4.32193	4.32193	0	5.32193	4.32193	0
38	2	18764	sows	0	0	0	0	0	6.32193	4.32193
39	2	9222.91	sows	0	5.32193	5.32193	0	0	5.32193	4.32193
40	2	9177.57	sows	0	4.32193	0	0	0	6.32193	4.32193
41	2	24298.8	sows	0	0	5.32193	4.32193	4.32193	6.32193	4.32193
42	2	23501.4	sows	0	0	5.32193	0	0	5.32193	0
43	2	13878.8	sows	0	0	4.32193	0	0	5.32193	0
44	2	12054.8	sows	0	0	4.32193	0	0	5.32193	0

## Sheet: farm1_2023_serology
ID	Batch	ELISA	SAMPLING	H1C2.1N1	H3N2	H1B1.2.2N2	H1A3.3.2N1	H1C2.4N2_2023_GenT	H1C2.2N2_2023_GenD
34	1	12244.8	sows	5.32193	4.32193	6.32193	6.32193	6.32193	7.32193
35	1	22235	sows	7.32193	4.32193	7.32193	7.32193	7.32193	8.32193
36	1	22445.2	sows	6.32193	5.32193	8.32193	6.32193	5.32193	7.32193
37	1	22287.5	sows	6.32193	5.32193	6.32193	8.32193	0	8.32193
38	1	22392.6	sows	7.32193	5.32193	7.32193	5.32193	7.32193	9.32193
39	1	20876.4	sows	7.32193	5.32193	8.32193	6.32193	7.32193	8.32193
40	1	20357.8	sows	6.32193	5.32193	6.32193	5.32193	5.32193	7.32193
41	1	20254.3	sows	6.32193	5.32193	6.32193	5.32193	5.32193	7.32193
42	1	17394	sows	5.32193	5.32193	7.32193	4.32193	5.32193	7.32193
43	1	22182.5	sows	6.32193	0	6.32193	7.32193	6.32193	8.32193
44	1	23078	sows	8.32193	7.32193	8.32193	9.32193	9.32193	10.3219
34	2	15743.8	sows	6.32193	6.32193	7.32193	7.32193	5.32193	8.32193
35	2	9678.33	sows	4.32193	0	5.32193	4.32193	5.32193	5.32193
36	2	10646.3	sows	6.32193	0	6.32193	0	6.32193	6.32193
37	2	21972.6	sows	6.32193	4.32193	5.32193	8.32193	7.32193	8.32193
38	2	10972.3	sows	5.32193	0	5.32193	6.32193	6.32193	7.32193
39	2	15644.7	sows	6.32193	4.32193	6.32193	6.32193	5.32193	8.32193
40	2	16540.5	sows	4.32193	0	6.32193	0	0	6.32193
41	2	14855.5	sows	5.32193	0	5.32193	5.32193	5.32193	6.32193
42	2	9041.77	sows	5.32193	0	7.32193	6.32193	4.32193	6.32193
43	2	19173.2	sows	6.32193	4.32193	4.32193	5.32193	0	7.32193
44	2	21920.2	sows	5.32193	0	6.32193	0	5.32193	6.32193
34	3	23554.4	sows	6.32193	4.32193	7.32193	5.32193	7.32193	7.32193
35	3	5683.62	sows	5.32193	5.32193	5.32193	5.32193	4.32193	5.32193
36	3	16191.1	sows	6.32193	4.32193	6.32193	4.32193	5.32193	6.32193
37	3	16340.7	sows	6.32193	5.32193	6.32193	4.32193	5.32193	6.32193
38	3	19635.3	sows	6.32193	4.32193	6.32193	0	6.32193	6.32193
39	3	21292.9	sows	7.32193	7.32193	7.32193	6.32193	7.32193	7.32193
40	3	2786.71	sows	5.32193	0	8.32193	4.32193	4.32193	6.32193
41	3	24565.6	sows	6.32193	5.32193	6.32193	4.32193	5.32193	7.32193
42	3	22077.5	sows	7.32193	7.32193	7.32193	6.32193	7.32193	7.32193
43	3	23448.4	sows	8.32193	0	9.32193	5.32193	8.32193	9.32193
44	3	21658.5	sows	5.32193	0	4.32193	5.32193	7.32193	6.32193
1	1	5061.91	4w	5.3	0	6.3	5.3	5.32193	6.32193
2	1	5600.04	4w	6.3	0	6.3	5.3	5.32193	6.32193
3	1	12530.6	4w	7.3	4.3	6.3	5.3	6.32193	8.32193
4	1	15446.8	4w	6.3	4.3	6.3	7.3	6.32193	7.32193
5	1	11487.9	4w	6.3	4.3	6.3	6.3	6.32193	7.32193
6	1	8816.2	4w	5.3	0	5.3	6.3	5.32193	6.32193
7	1	20876.4	4w	6.3	4.3	9.3	7.3	4.32193	7.32193
8	1	19481.1	4w	6.3	4.3	9.3	7.3	4.32193	7.32193
9	1	13927.4	4w	5.3	0	8.3	6.3	4.32193	6.32193
10	1	17848.8	4w	6.3	0	5.3	7.3	0	7.32193
11	1	18917.3	4w	6.3	0	4.3	7.3	0	7.32193
12	1	20616.8	4w	7.3	4.3	5.3	9.3	0	7.32193
13	1	10692.8	4w	6.3	4.3	5.3	5.3	6.32193	8.32193
14	1	12482.9	4w	6.3	4.3	6.3	4.3	6.32193	8.32193
15	1	15446.8	4w	7.3	5.3	6.3	5.3	7.32193	8.32193
16	1	6659.1	4w	4.3	0	5.3	0	4.32193	5.32193
17	1	7923.67	4w	5.3	4.3	6.3	4.3	6.32193	6.32193
18	1	8100.89	4w	5.3	4.3	6.3	4.3	6.32193	6.32193
19	1	5600.04	4w	5.3	0	5.3	4.3	4.32193	5.32193
20	1	4613.86	4w	5.3	0	5.3	4.3	4.32193	6.32193
21	1	5350.55	4w	4.3	0	5.3	4.3	4.32193	5.32193
22	1	8636.43	4w	4.3	4.3	5.3	4.3	0	5.32193
23	1	5061.91	4w	0	4.3	6.3	0	4.32193	5.32193
24	1	6573.27	4w	4.3	4.3	4.3	4.3	0	5.32193
25	1	5309.15	4w	0	0	6.3	0	4.32193	5.32193
26	1	5516.66	4w	0	4.3	6.3	0	4.32193	5.32193
27	1	4093.61	4w	0	0	5.3	0	4.32193	4.32193
28	1	15249.3	4w	5.3	0	5.3	5.3	4.32193	6.32193
29	1	19738.3	4w	5.3	0	5.3	5.3	4.32193	7.32193
30	1	17798.2	4w	5.3	0	5.3	6.3	4.32193	7.32193
31	1	13346.4	4w	9.3	6.3	7.3	9.3	8.32193	9.32193
32	1	11818	4w	7.3	6.3	7.3	9.3	8.32193	9.32193
33	1	12674	4w	7.3	6.3	7.3	9.3	8.32193	9.32193
1	2	3314.67	4w	0	0	0	0	0	4.32193
2	2	3545.45	4w	4.3	0	5.3	4.3	0	5.32193
3	2	5433.5	4w	5.3	0	5.3	0	5.32193	5.32193
4	2	5558.33	4w	5.3	0	5.3	0	5.32193	6.32193
5	2	7967.91	4w	6.3	0	5.3	0	5.32193	6.32193
6	2	6444.87	4w	5.3	0	5.3	5.3	5.32193	6.32193
7	2	21815.4	4w	6.3	0	5.3	7.3	6.32193	8.32193
8	2	17242.9	4w	5.3	0	5.3	6.3	5.32193	7.32193
9	2	18968.5	4w	5.3	0	5.3	6.3	5.32193	7.32193
10	2	7395.97	4w	5.3	0	5.3	5.3	5.32193	7.32193
11	2	8056.53	4w	5.3	0	5.3	5.3	5.32193	7.32193
12	2	10091.3	4w	6.3	4.3	5.3	6.3	5.32193	8.32193
13	2	9268.28	4w	6.3	4.3	5.3	6.3	4.32193	8.32193
14	2	5683.62	4w	5.3	0	6.3	5.3	4.32193	6.32193
15	2	8189.75	4w	5.3	0	5.3	5.3	5.32193	7.32193
16	2	11346.9	4w	0	0	5.3	0	0	5.32193
17	2	8323.34	4w	0	0	4.3	0	0	4.32193
18	2	9087	4w	0	0	5.3	0	0	4.32193
19	2	8951.43	4w	4.3	0	5.3	5.3	4.32193	5.32193
20	2	6530.42	4w	5.3	0	6.3	6.3	4.32193	6.32193
21	2	8278.77	4w	4.3	0	5.3	5.3	4.32193	5.32193
22	2	3622.94	4w	4.3	0	6.3	5.3	0	5.32193
23	2	3584.16	4w	4.3	0	6.3	5.3	0	5.32193
24	2	10322	4w	4.3	4.3	4.3	0	0	6.32193
25	2	9815.67	4w	5.3	4.3	4.3	0	0	6.32193
26	2	3739.71	4w	4.3	0	6.3	5.3	0	5.32193
27	2	3200.26	4w	0	0	0	0	0	4.32193
28	2	16390.6	4w	5.3	0	6.3	0	4.32193	6.32193
29	2	18254.6	4w	5.3	0	6.3	0	5.32193	6.32193
30	2	17545.4	4w	5.3	0	6.3	0	5.32193	6.32193
31	2	6444.87	4w	6.3	6.3	6.3	7.3	4.32193	7.32193
32	2	5851.4	4w	4.3	0	4.3	0	4.32193	5.32193
33	2	4292.47	4w	5.3	5.3	5.3	5.3	0	6.32193
1	3	4979.93	4w	4.3	0	5.3	0	4.32193	5.32193
2	3	11300	4w	5.3	0	6.3	0	5.32193	5.32193
3	3	6616.16	4w	5.3	0	5.3	0	5.32193	5.32193
4	3	1212.98	4w	4.3	4.3	4.3	0	0	4.32193
5	3	6062.25	4w	5.3	0	5.3	0	5.32193	5.32193
6	3	1277.96	4w	4.3	4.3	4.3	4.3	0	4.32193
7	3	6316.9	4w	6.3	5.3	5.3	5.3	5.32193	6.32193
8	3	8457.29	4w	6.3	6.3	6.3	6.3	5.32193	6.32193
9	3	7047.6	4w	6.3	6.3	6.3	5.3	5.32193	6.32193
10	3	5851.4	4w	5.3	4.3	5.3	0	4.32193	5.32193
11	3	6104.57	4w	5.3	4.3	5.3	0	4.32193	5.32193
12	3	5267.81	4w	4.3	0	5.3	0	0	5.32193
13	3	2638.75	4w	5.3	0	6.3	0	4.32193	5.32193
14	3	16590.5	4w	7.3	4.3	7.3	4.3	7.32193	8.32193
15	3	11393.9	4w	6.3	4.3	5.3	0	4.32193	6.32193
16	3	5350.55	4w	0	0	5.3	4.3	0	0
17	3	4212.74	4w	0	0	5.3	4.3	0	0
18	3	10646.3	4w	5.3	4.3	5.3	0	0	6.32193
19	3	657.108	4w	4.3	0	7.3	0	0	4.32193
20	3	1212.98	4w	5.3	0	7.3	0	0	5.32193
21	3	657.108	4w	4.3	0	7.3	0	0	4.32193
22	3	3314.67	4w	6.3	5.3	6.3	4.3	4.32193	6.32193
23	3	14268.2	4w	6.3	5.3	5.3	0	4.32193	6.32193
24	3	13346.4	4w	6.3	4.3	5.3	0	0	6.32193
25	3	7703.06	4w	6.3	6.3	6.3	5.3	5.32193	6.32193
26	3	5977.76	4w	6.3	6.3	6.3	5.3	5.32193	6.32193
27	3	5893.47	4w	5.3	5.3	6.3	5.3	5.32193	6.32193
28	3	19532.5	4w	7.3	0	8.3	4.3	7.32193	8.32193
29	3	21449.5	4w	7.3	0	8.3	4.3	8.32193	8.32193
30	3	20720.6	4w	7.3	0	8.3	5.3	8.32193	8.32193
31	3	8278.77	4w	0	0	0	0	5.32193	4.32193
32	3	12530.6	4w	4.3	0	0	4.3	6.32193	4.32193
33	3	9999.28	4w	0	0	0	0	5.32193	0
1	1	1084.78	9-10w	0	0	0	0	0	0
2	1	745.668	9-10w	0	0	5.3	0	0	4.32193
3	1	2061.19	9-10w	0	0	0	0	4.32193	0
4	1	1084.78	9-10w	0	0	4.3	4.3	7.32193	5.32193
5	1	1376.46	9-10w	0	0	0	4.3	4.32193	4.32193
6	1	14219.4	9-10w	0	0	0	0	8.32193	0
8	1	1212.98	9-10w	0	0	5.3	4.3	4.32193	0
9	1	1053.11	9-10w	0	0	0	0	0	0
10	1	1084.78	9-10w	0	0	0	0	7.32193	4.32193
11	1	1376.46	9-10w	0	0	0	0	4.32193	0
12	1	1442.79	9-10w	0	0	0	4.3	0	0
13	1	1576.98	9-10w	0	0	0	0	4.32193	5.32193
14	1	1476.15	9-10w	4.3	0	0	0	4.32193	5.32193
15	1	3238.32	9-10w	4.3	0	0	0	4.32193	5.32193
18	1	1576.98	9-10w	0	0	0	0	4.32193	5.32193
19	1	5935.59	9-10w	0	0	0	0	0	0
20	1	1021.59	9-10w	0	0	0	0	0	0
21	1	2823.9	9-10w	0	0	0	0	0	0
23	1	866.512	9-10w	0	0	0	0	0	0
25	1	16141.3	9-10w	0	0	4.3	0	0	0
26	1	4372.46	9-10w	0	0	0	0	0	0
27	1	1442.79	9-10w	0	0	0	0	0	4.32193
28	1	10137.4	9-10w	0	0	0	0	7.32193	0
29	1	1409.56	9-10w	0	0	0	0	4.32193	4.32193
30	1	1212.98	9-10w	0	0	0	0	0	0
31	1	403.949	9-10w	0	0	0	0	0	4.32193
32	1	959.052	9-10w	4.3	4.3	4.3	5.3	5.32193	6.32193
33	1	1245.4	9-10w	4.3	4.3	4.3	5.3	5.32193	5.32193
1	2	2935.98	9-10w	0	0	0	0	0	0
2	2	4332.43	9-10w	0	0	0	0	0	0
3	2	5475.06	9-10w	0	0	0	0	0	4.32193
4	2	715.942	9-10w	0	0	4.3	0	0	4.32193
5	2	990.24	9-10w	0	0	0	0	0	0
6	2	1851.04	9-10w	0	0	0	0	0	4.32193
9	2	3661.8	9-10w	0	0	0	0	0	0
10	2	3739.71	9-10w	0	0	0	0	0	0
11	2	2749.59	9-10w	0	0	0	0	0	4.32193
12	2	836.02	9-10w	0	0	0	0	0	4.32193
13	2	1476.15	9-10w	0	0	0	0	0	5.32193
14	2	2973.5	9-10w	0	0	0	0	0	0
15	2	5433.5	9-10w	0	0	0	0	0	0
16	2	2239.1	9-10w	0	0	0	0	0	0
17	2	3935.66	9-10w	0	0	0	0	0	0
18	2	1851.04	9-10w	0	0	0	0	0	0
19	2	8771.2	9-10w	0	0	0	0	0	4.32193
20	2	7091	9-10w	0	0	0	0	0	0
21	2	1180.71	9-10w	0	0	0	0	0	0
22	2	3817.89	9-10w	0	0	0	0	4.32193	0
23	2	1476.15	9-10w	0	0	0	0	0	0
24	2	1245.4	9-10w	0	0	0	0	0	0
25	2	1713.1	9-10w	0	0	0	0	0	0
26	2	2455.74	9-10w	0	0	0	0	0	4.32193
27	2	23660.5	9-10w	0	0	0	0	0	7.32193
28	2	3200.26	9-10w	0	0	0	0	0	0
29	2	1955.64	9-10w	0	0	0	0	0	5.32193
30	2	2601.97	9-10w	0	0	0	0	0	0
31	2	1343.49	9-10w	0	0	0	0	0	0
32	2	8861.24	9-10w	0	0	0	0	0	0
33	2	3086.54	9-10w	0	0	0	0	0	4.32193
1	3	8100.89	9-10w	0	0	0	0	4.32193	4.32193
2	3	2823.9	9-10w	4.3	0	5.3	0	4.32193	5.32193
3	3	1576.98	9-10w	0	0	0	0	0	4.32193
5	3	18917.3	9-10w	0	0	0	0	9.32193	4.32193
6	3	24939.9	9-10w	0	0	0	0	8.32193	0
7	3	3778.76	9-10w	0	0	0	0	0	0
8	3	3048.78	9-10w	0	0	0	0	0	4.32193
9	3	1576.98	9-10w	4.3	0	4.3	0	4.32193	4.32193
10	3	17343.6	9-10w	0	0	0	0	4.32193	0
11	3	686.42	9-10w	0	0	0	0	0	0
12	3	24458.8	9-10w	0	0	0	0	5.32193	4.32193
13	3	23607.5	9-10w	0	0	4.3	0	5.32193	5.32193
14	3	7047.6	9-10w	0	0	0	0	4.32193	5.32193
15	3	22077.5	9-10w	0	0	0	0	0	0
16	3	20047.6	9-10w	0	0	0	0	6.32193	5.32193
18	3	22919.5	9-10w	0	0	0	0	4.32193	6.32193
19	3	23342.5	9-10w	0	0	4.3	0	4.32193	0
21	3	23289.5	9-10w	0	0	4.3	0	6.32193	4.32193
22	3	19738.3	9-10w	0	0	0	0	0	0
23	3	8861.24	9-10w	4.3	0	4.3	0	5.32193	4.32193
24	3	10322	9-10w	4.3	0	4.3	0	4.32193	6.32193
25	3	11159.4	9-10w	4.3	0	4.3	0	5.32193	5.32193
27	3	20824.5	9-10w	0	0	0	0	0	0
28	3	2167.64	9-10w	5.3	0	5.3	0	4.32193	5.32193
29	3	6444.87	9-10w	4.3	0	5.3	0	4.32193	5.32193
30	3	2638.75	9-10w	5.3	0	5.3	0	5.32193	5.32193
31	3	9678.33	9-10w	0	0	0	0	0	5.32193
32	3	9087	9-10w	0	0	0	0	0	5.32193
33	3	4533.15	9-10w	0	0	0	0	0	5.32193

## Sheet: farm2_2023_serology
ID	Batch	SAMPLING	ELISA	H1C2.1N1	H3N2	H1B1.2.2N2	H1A3.3.2N1	H1C2.4N2_2023_Gen35	H1C2.4N2_2024_GenD
34	1	sows	24245.5	7.32193	5.32193	7.32193	6.32193	6.32193	6.32193
35	1	sows	24886.3	7.32193	5.32193	7.32193	5.32193	6.32193	6.32193
36	1	sows	23713.6	8.32193	6.32193	9.32193	7.32193	7.32193	6.32193
37	1	sows	24512.2	6.32193	6.32193	8.32193	5.32193	6.32193	5.32193
38	1	sows	21397.3	7.32193	6.32193	9.32193	7.32193	7.32193	5.32193
39	1	sows	23979.3	6.32193	6.32193	8.32193	5.32193	5.32193	5.32193
40	1	sows	23289.5	6.32193	5.32193	6.32193	5.32193	6.32193	5.32193
41	1	sows	22287.5	6.32193	5.32193	7.32193	5.32193	6.32193	5.32193
42	1	sows	24886.3	8.32193	8.32193	8.32193	8.32193	7.32193	6.32193
43	1	sows	24672.4	8.32193	8.32193	8.32193	8.32193	7.32193	6.32193
44	1	sows	21553.9	5.32193	6.32193	7.32193	4.32193	0	0
34	2	sows	14659.3	5.32193	0	6.32193	4.32193	0	4.32193
35	2	sows	20306	5.32193	4.32193	6.32193	0	4.32193	5.32193
36	2	sows	12435.2	7.32193	0	6.32193	5.32193	7.32193	5.32193
37	2	sows	16640.5	0	5.32193	4.32193	4.32193	4.32193	0
38	2	sows	15298.6	6.32193	0	6.32193	6.32193	5.32193	5.32193
39	2	sows	9632.62	4.32193	0	5.32193	4.32193	0	4.32193
40	2	sows	6231.82	6.32193	0	6.32193	7.32193	5.32193	5.32193
41	2	sows	20099.3	5.32193	0	5.32193	0	7.32193	8.32193
42	2	sows	22130	6.32193	5.32193	5.32193	6.32193	5.32193	6.32193
43	2	sows	19532.5	5.32193	0	7.32193	6.32193	6.32193	5.32193
44	2	sows	10739.3	5.32193	0	5.32193	4.32193	5.32193	5.32193
34	3	sows	19429.7	5.32193	6.32193	5.32193	5.32193	0	0
35	3	sows	21240.8	5.32193	0	6.32193	5.32193	5.32193	0
36	3	sows	15397.3	8.32193	6.32193	7.32193	5.32193	8.32193	6.32193
37	3	sows	22025	4.32193	4.32193	6.32193	5.32193	0	4.32193
38	3	sows	7747.1	0	0	5.32193	0	0	0
39	3	sows	22550.5	5.32193	5.32193	6.32193	4.32193	6.32193	4.32193
40	3	sows	11440.9	6.32193	4.32193	5.32193	5.32193	6.32193	4.32193
41	3	sows	22497.8	7.32193	6.32193	7.32193	8.32193	6.32193	5.32193
42	3	sows	22235	6.32193	6.32193	7.32193	7.32193	5.32193	4.32193
43	3	sows	8906.31	0	5.32193	6.32193	0	0	0
44	3	sows	9041.77	5.32193	0	6.32193	4.32193	4.32193	0
34	6	sows	23766.7	7.32193	5.32193	7.32193	4.32193	6.32193	4.32193
35	6	sows	23342.5	9.32193	6.32193	8.32193	8.32193	8.32193	7.32193
36	6	sows	23501.4	9.32193	7.32193	7.32193	8.32193	9.32193	5.32193
37	6	sows	16540.5	6.32193	6.32193	7.32193	0	4.32193	5.32193
38	6	sows	23660.5	9.32193	6.32193	8.32193	8.32193	8.32193	7.32193
39	6	sows	18051.5	6.32193	6.32193	7.32193	4.32193	4.32193	4.32193
40	6	sows	17595.9	6.32193	6.32193	7.32193	0	4.32193	5.32193
41	6	sows	24512.2	6.32193	4.32193	8.32193	5.32193	0	5.32193
42	6	sows	25100.6	6.32193	4.32193	8.32193	5.32193	0	5.32193
43	6	sows	24405.4	7.32193	6.32193	7.32193	4.32193	5.32193	5.32193
44	6	sows	20461.3	8.32193	6.32193	8.32193	6.32193	6.32193	6.32193
1	1	4 w	16440.6	6.3	0	6.3	4.3	4.3	5.3
2	1	4 w	16690.6	6.3	0	6.3	4.3	4.3	5.3
3	1	4 w	15150.7	5.3	0	6.3	4.3	4.3	4.3
4	1	4 w	15843	5.3	4.3	6.3	4.3	4.3	0
5	1	4 w	20876.4	5.3	0	7.3	5.3	0	4.3
6	1	4 w	12244.8	5.3	4.3	7.3	4.3	0	4.3
7	1	4 w	27042.2	6.3	4.3	5.3	4.3	0	5.3
8	1	4 w	27803.6	6.3	5.3	5.3	4.3	0	5.3
9	1	4 w	29943.1	7.3	5.3	6.3	4.3	0	5.3
10	1	4 w	13105.6	4.3	0	5.3	0	0	0
11	1	4 w	11770.8	4.3	0	5.3	0	0	0
12	1	4 w	16840.9	4.3	0	6.3	0	4.3	0
13	1	4 w	11019	6.3	0	8.3	5.3	6.3	4.3
14	1	4 w	10692.8	5.3	0	7.3	5.3	5.3	4.3
15	1	4 w	11818	6.3	0	8.3	5.3	6.3	5.3
16	1	4 w	11960	6.3	4.3	8.3	5.3	6.3	5.3
17	1	4 w	8189.8	5.3	4.3	6.3	0	4.3	0
18	1	4 w	10785.8	5.3	5.3	7.3	0	4.3	4.3
19	1	4 w	10599.9	6.3	4.3	6.3	0	4.3	5.3
20	1	4 w	25315.1	5.3	7.3	6.3	5.3	5.3	0
21	1	4 w	25960.5	6.3	7.3	6.3	5.3	5.3	4.3
22	1	4 w	14317	5.3	4.3	6.3	4.3	5.3	4.3
23	1	4 w	9177.6	5.3	4.3	6.3	4.3	5.3	0
24	1	4 w	14170.7	5.3	4.3	6.3	4.3	5.3	4.3
25	1	4 w	8457.3	6.3	6.3	5.3	7.3	6.3	5.3
26	1	4 w	6917.7	6.3	5.3	4.3	7.3	6.3	5.3
27	1	4 w	5061.9	5.3	5.3	4.3	6.3	5.3	4.3
28	1	4 w	27476.9	7.3	5.3	7.3	6.3	5.3	4.3
29	1	4 w	25529.9	7.3	5.3	7.3	6.3	5.3	4.3
30	1	4 w	25047	7.3	5.3	7.3	6.3	5.3	4.3
31	1	4 w	5935.6	4.3	5.3	6.3	0	0	0
32	1	4 w	23713.6	6.3	5.3	6.3	6.3	5.3	4.3
33	1	4 w	9769.9	4.3	5.3	6.3	0	0	0
1	2	4 w	6359.5	0	0	5.3	0	0	0
2	2	4 w	6402.2	0	0	5.3	0	0	0
3	2	4 w	7747.1	4.3	0	5.3	0	0	0
4	2	4 w	12769.7	0	0	4.3	0	0	0
5	2	4 w	15694.2	4.3	0	5.3	0	0	0
6	2	4 w	14024.6	4.3	0	5.3	0	0	0
7	2	4 w	4492.9	5.3	0	5.3	0	5.3	0
8	2	4 w	7134.4	0	0	5.3	0	0	4.3
9	2	4 w	4054	5.3	0	5.3	0	5.3	0
10	2	4 w	5935.6	0	0	0	0	0	0
11	2	4 w	4173	0	0	4.3	0	0	0
12	2	4 w	12721.8	0	0	5.3	0	0	0
13	2	4 w	8726.2	6.3	0	5.3	5.3	4.3	4.3
14	2	4 w	1713.1	0	0	4.3	0	0	0
15	2	4 w	9222.9	8.3	4.3	5.3	7.3	6.3	4.3
16	2	4 w	3584.2	0	0	4.3	0	0	0
17	2	4 w	3429.7	0	0	4.3	0	0	0
18	2	4 w	3778.8	0	0	4.3	0	0	0
19	2	4 w	2025.9	4.3	0	5.3	5.3	0	0
20	2	4 w	2786.7	4.3	0	5.3	5.3	0	0
21	2	4 w	9268.3	8.3	4.3	6.3	7.3	6.3	4.3
22	2	4 w	7396	4.3	0	4.3	0	5.3	5.3
23	2	4 w	9222.9	5.3	0	4.3	0	6.3	6.3
24	2	4 w	4613.9	4.3	0	4.3	0	4.3	4.3
25	2	4 w	20513.1	5.3	4.3	4.3	6.3	4.3	5.3
26	2	4 w	21240.8	5.3	4.3	4.3	6.3	5.3	5.3
27	2	4 w	19686.8	4.3	4.3	0	5.3	4.3	4.3
28	2	4 w	9041.8	4.3	0	5.3	4.3	4.3	0
29	2	4 w	10646.3	4.3	0	5.3	4.3	4.3	0
30	2	4 w	11346.9	4.3	0	5.3	5.3	4.3	0
31	2	4 w	3238.3	0	0	0	0	0	0
32	2	4 w	4014.5	0	0	4.3	0	0	0
33	2	4 w	4173	0	0	0	0	0	0
1	3	4 w	9313.7	0	5.3	4.3	0	0	0
2	3	4 w	8278.8	0	5.3	4.3	0	0	0
3	3	4 w	10507.1	0	5.3	4.3	0	0	0
4	3	4 w	3778.8	0	0	4.3	0	0	0
5	3	4 w	12339.9	4.3	0	4.3	0	0	0
6	3	4 w	11253.1	4.3	0	4.3	0	0	0
7	3	4 w	5641.8	7.3	5.3	7.3	4.3	7.3	5.3
8	3	4 w	4292.5	7.3	5.3	6.3	4.3	6.3	4.3
9	3	4 w	4292.5	7.3	5.3	6.3	4.3	6.3	4.3
10	3	4 w	5267.8	4.3	0	4.3	0	4.3	0
11	3	4 w	21553.9	4.3	0	5.3	5.3	0	0
12	3	4 w	21501.7	4.3	0	5.3	4.3	0	0
13	3	4 w	5600	0	4.3	0	0	0	0
14	3	4 w	3238.3	0	0	0	0	0	0
15	3	4 w	4212.7	0	0	0	0	0	0
16	3	4 w	22814	4.3	4.3	5.3	0	5.3	0
17	3	4 w	21972.6	4.3	4.3	5.3	0	5.3	0
18	3	4 w	20409.5	4.3	4.3	4.3	0	5.3	0
19	3	4 w	4452.7	5.3	0	0	4.3	5.3	0
20	3	4 w	3276.5	4.3	0	0	0	5.3	0
21	3	4 w	2973.5	4.3	0	0	0	4.3	0
22	3	4 w	14024.6	0	4.3	5.3	0	0	4.3
23	3	4 w	9541.3	0	4.3	5.3	0	0	4.3
24	3	4 w	15397.3	0	4.3	5.3	0	0	4.3
25	3	4 w	22603.1	5.3	5.3	6.3	6.3	4.3	0
26	3	4 w	2419.4	0	4.3	0	0	0	0
27	3	4 w	22603.1	5.3	5.3	6.3	6.3	4.3	0
28	3	4 w	1084.8	0	4.3	4.3	0	0	0
29	3	4 w	2419.4	0	4.3	5.3	0	0	0
30	3	4 w	9861.5	0	5.3	5.3	0	0	0
31	3	4 w	21710.8	5.3	5.3	6.3	6.3	4.3	0
32	3	4 w	1376.5	0	0	4.3	0	0	0
33	3	4 w	4979.9	0	4.3	0	0	0	0
1	5	4 w	5600	4.3	0	5.3	5.3	4.3	4.3
2	5	4 w	27967.3	5.3	5.3	7.3	5.3	5.3	6.3
3	5	4 w	3124.4	4.3	0	0	8.3	0	0
4	5	4 w	25798.9	4.3	5.3	8.3	4.3	4.3	5.3
5	5	4 w	10229.6	0	5.3	6.3	7.3	0	0
6	5	4 w	26338.3	4.3	5.3	7.3	5.3	5.3	5.3
7	5	4 w	11393.9	5.3	0	4.3	7.3	4.3	4.3
8	5	4 w	16440.6	4.3	0	5.3	4.3	5.3	5.3
9	5	4 w	17494.9	4.3	0	5.3	0	5.3	5.3
10	5	4 w	1644.8	0	0	0	0	0	0
11	5	4 w	2861.2	0	0	4.3	0	0	0
12	5	4 w	3584.2	0	0	4.3	0	0	0
13	5	4 w	10275.7	0	0	6.3	0	0	0
14	5	4 w	8726.2	0	0	6.3	0	0	4.3
15	5	4 w	2310.9	0	0	5.3	0	0	0
16	5	4 w	6961	0	5.3	4.3	0	0	0
17	5	4 w	10229.6	0	5.3	5.3	0	0	0
18	5	4 w	15694.2	0	5.3	6.3	4.3	4.3	0
19	5	4 w	6316.9	0	4.3	4.3	5.3	0	4.3
20	5	4 w	7659.1	0	4.3	4.3	6.3	0	4.3
21	5	4 w	4857.4	0	0	0	5.3	0	0
22	5	4 w	5020.9	0	4.3	4.3	5.3	0	0
23	5	4 w	11440.9	0	5.3	6.3	4.3	0	0
24	5	4 w	10507.1	0	5.3	5.3	4.3	0	0
25	5	4 w	5020.9	0	0	0	7.3	0	0
26	5	4 w	2602	4.3	0	0	8.3	0	0
27	5	4 w	6316.9	0	4.3	5.3	0	0	0
28	5	4 w	15992.1	4.3	0	5.3	4.3	5.3	4.3
29	5	4 w	16690.6	4.3	0	5.3	4.3	5.3	4.3
30	5	4 w	4452.7	5.3	0	0	7.3	0	0
31	5	4 w	25207.8	4.3	5.3	8.3	5.3	5.3	6.3
32	5	4 w	23289.5	4.3	5.3	8.3	4.3	4.3	5.3
33	5	4 w	23873	5.3	5.3	7.3	5.3	5.3	6.3
1	6	4 w	8816.2	0	7.3	0	0	0	0
2	6	4 w	4533.2	4.3	0	4.3	0	0	0
3	6	4 w	11346.9	0	0	0	0	0	0
4	6	4 w	22550.5	7.3	5.3	8.3	8.3	8.3	7.3
5	6	4 w	17697	6.3	6.3	7.3	6.3	5.3	6.3
6	6	4 w	19686.8	6.3	7.3	7.3	6.3	5.3	6.3
7	6	4 w	10183.5	5.3	0	4.3	4.3	5.3	0
8	6	4 w	21032.5	8.3	8.3	8.3	5.3	7.3	6.3
9	6	4 w	23607.5	8.3	6.3	7.3	6.3	5.3	5.3
10	6	4 w	21084.5	6.3	6.3	7.3	4.3	5.3	4.3
11	6	4 w	21710.8	6.3	6.3	7.3	4.3	5.3	4.3
12	6	4 w	22497.8	6.3	6.3	7.3	5.3	5.3	4.3
13	6	4 w	1148.6	5.3	5.3	6.3	4.3	4.3	0
14	6	4 w	1781.8	6.3	5.3	7.3	5.3	5.3	0
15	6	4 w	14561.4	7.3	5.3	7.3	6.3	6.3	5.3
16	6	4 w	11253.1	6.3	5.3	6.3	5.3	0	4.3
17	6	4 w	5267.8	6.3	6.3	6.3	0	0	4.3
18	6	4 w	22919.5	7.3	5.3	8.3	7.3	8.3	7.3
19	6	4 w	7703.1	6.3	6.3	6.3	0	0	4.3
20	6	4 w	9769.9	6.3	6.3	7.3	0	4.3	4.3
21	6	4 w	24565.6	7.3	6.3	7.3	5.3	5.3	5.3
22	6	4 w	15052.2	4.3	4.3	8.3	0	0	5.3
23	6	4 w	15446.8	4.3	4.3	8.3	0	0	5.3
24	6	4 w	22550.5	6.3	5.3	7.3	4.3	4.3	4.3
25	6	4 w	21867.8	5.3	5.3	7.3	4.3	0	4.3
26	6	4 w	24245.5	5.3	5.3	7.3	5.3	0	4.3
27	6	4 w	24298.8	5.3	5.3	7.3	5.3	0	4.3
28	6	4 w	17142.3	7.3	7.3	7.3	4.3	6.3	5.3
29	6	4 w	12578.4	7.3	7.3	7.3	4.3	5.3	5.3
30	6	4 w	16991.5	7.3	7.3	7.3	5.3	7.3	5.3
31	6	4 w	23501.4	8.3	5.3	7.3	5.3	5.3	5.3
32	6	4 w	23660.5	8.3	6.3	7.3	6.3	5.3	5.3
33	6	4 w	23395.4	8.3	6.3	7.3	5.3	5.3	5.3
4	1	9-10 w	1310.7	0	0	6.3	0	0	0
5	1	9-10 w	1278	0	0	4.3	0	0	0
6	1	9-10 w	1116.6	0	0	0	0	0	0
7	1	9-10 w	13250	0	0	0	0	0	0
8	1	9-10 w	6487.6	0	0	0	0	0	0
9	1	9-10 w	14219.4	0	0	0	0	0	0
10	1	9-10 w	2061.2	0	0	0	0	0	0
11	1	9-10 w	1610.8	0	0	0	0	0	0
12	1	9-10 w	1747.4	0	0	0	0	0	0
13	1	9-10 w	686.4	0	0	5.3	0	0	0
14	1	9-10 w	715.9	0	0	5.3	0	0	0
15	1	9-10 w	928	0	0	5.3	0	0	0
16	1	9-10 w	1509.6	0	0	4.3	0	0	0
17	1	9-10 w	1021.6	0	0	0	0	0	0
18	1	9-10 w	431	0	0	4.3	0	0	0
19	1	9-10 w	1021.6	0	0	0	0	0	0
20	1	9-10 w	4372.5	0	4.3	0	0	0	0
21	1	9-10 w	5641.8	0	4.3	0	0	0	0
22	1	9-10 w	486	0	0	4.3	0	0	0
23	1	9-10 w	897.2	0	0	5.3	0	0	0
24	1	9-10 w	1851	0	0	4.3	0	0	0
26	1	9-10 w	350.7	0	0	0	0	0	0
27	1	9-10 w	513.9	0	0	0	0	0	0
28	1	9-10 w	6788.2	0	0	4.3	0	0	0
29	1	9-10 w	6020	0	0	4.3	4.3	0	0
30	1	9-10 w	5600	0	0	5.3	0	0	0
31	1	9-10 w	324.6	0	0	0	0	0	0
32	1	9-10 w	5020.9	0	0	0	0	0	0
33	1	9-10 w	350.7	0	0	0	0	0	0
1	2	9-10 w	599.1	0	0	0	0	0	0
2	2	9-10 w	805.7	0	0	4.3	0	0	0
3	2	9-10 w	715.9	0	0	0	0	0	0
4	2	9-10 w	990.2	0	0	0	0	0	0
5	2	9-10 w	2310.9	0	0	0	0	0	0
6	2	9-10 w	1920.7	0	0	0	0	0	0
7	2	9-10 w	350.7	0	0	0	0	0	0
8	2	9-10 w	3622.9	0	0	0	0	4.3	0
9	2	9-10 w	866.5	0	0	0	0	0	0
10	2	9-10 w	745.7	0	0	0	0	0	0
11	2	9-10 w	273.4	0	0	0	0	0	0
12	2	9-10 w	1180.7	0	0	0	0	0	0
13	2	9-10 w	1084.8	0	0	0	0	0	0
14	2	9-10 w	273.4	0	4.3	0	0	0	0
15	2	9-10 w	599.1	5.3	0	0	4.3	0	0
16	2	9-10 w	6530.4	0	0	0	0	4.3	0
18	2	9-10 w	377.2	0	0	0	0	0	0
19	2	9-10 w	130.1	0	0	0	0	0	0
20	2	9-10 w	223.7	0	0	0	0	0	0
21	2	9-10 w	715.9	4.3	0	0	4.3	0	0
22	2	9-10 w	990.2	0	0	0	0	0	0
24	2	9-10 w	1021.6	0	0	0	0	0	0
25	2	9-10 w	7352.3	0	0	0	0	0	0
26	2	9-10 w	6788.2	0	0	0	0	0	0
27	2	9-10 w	3778.8	0	0	0	0	0	0
28	2	9-10 w	2898.5	0	0	0	0	0	0
29	2	9-10 w	1148.6	0	0	0	0	0	0
30	2	9-10 w	1278	0	0	0	0	0	0
31	2	9-10 w	273.4	0	0	0	0	0	0
32	2	9-10 w	866.5	0	0	0	0	0	0
33	2	9-10 w	542.1	0	0	0	0	0	0
1	3	9-10 w	5061.9	4.3	0	4.3	0	5.3	0
2	3	9-10 w	6316.9	0	0	0	0	4.3	0
3	3	9-10 w	12387.6	0	0	0	0	5.3	0
5	3	9-10 w	4857.4	0	0	0	0	0	0
7	3	9-10 w	1678.9	4.3	0	4.3	0	5.3	0
8	3	9-10 w	5935.6	4.3	0	4.3	0	5.3	0
9	3	9-10 w	14268.2	4.3	0	4.3	0	4.3	0
10	3	9-10 w	23501.4	0	0	0	0	5.3	0
11	3	9-10 w	13298.2	4.3	0	4.3	0	4.3	0
12	3	9-10 w	11723.6	4.3	0	4.3	4.3	7.3	0
13	3	9-10 w	19944.4	5.3	4.3	0	0	6.3	4.3
15	3	9-10 w	21815.4	0	5.3	0	0	4.3	0
16	3	9-10 w	6274.3	0	0	4.3	0	0	0
17	3	9-10 w	15101.4	0	0	4.3	0	4.3	0
18	3	9-10 w	5185.3	0	0	4.3	0	0	0
19	3	9-10 w	17444.5	4.3	0	0	0	4.3	0
20	3	9-10 w	13684.8	0	0	4.3	0	4.3	0
21	3	9-10 w	14170.7	0	0	0	0	0	0
23	3	9-10 w	14512.4	0	0	4.3	0	4.3	0
25	3	9-10 w	12102.2	4.3	0	4.3	4.3	6.3	0
26	3	9-10 w	21972.6	0	0	4.3	0	5.3	0
27	3	9-10 w	12007.4	0	0	4.3	0	0	0
28	3	9-10 w	21553.9	0	0	0	0	6.3	0
29	3	9-10 w	39613.8	5.3	0	5.3	4.3	7.3	4.3
30	3	9-10 w	28513.9	5.3	0	4.3	4.3	6.3	4.3
31	3	9-10 w	7439.7	0	0	0	4.3	4.3	0
32	3	9-10 w	23979.3	0	0	4.3	0	4.3	0
33	3	9-10 w	23819.8	5.3	5.3	4.3	5.3	6.3	0
2	6	9-10 w	19789.8	0	0	0	0	4.3	0
3	6	9-10 w	11912.6	0	5.3	4.3	0	8.3	5.3
4	6	9-10 w	2786.7	4.3	0	4.3	4.3	4.3	4.3
5	6	9-10 w	1180.7	0	0	4.3	0	0	0
6	6	9-10 w	2565.3	0	0	4.3	0	0	0
7	6	9-10 w	2712.6	4.3	0	0	4.3	5.3	0
8	6	9-10 w	2203.3	0	4.3	4.3	0	4.3	0
9	6	9-10 w	5350.5	4.3	0	4.3	0	0	0
10	6	9-10 w	3739.7	0	0	4.3	0	4.3	0
11	6	9-10 w	4735.4	0	0	0	0	0	0
12	6	9-10 w	2455.7	0	0	4.3	0	0	0
13	6	9-10 w	20876.4	0	0	0	0	5.3	0
14	6	9-10 w	10368.2	0	0	0	0	4.3	0
16	6	9-10 w	4093.6	0	0	0	0	4.3	0
17	6	9-10 w	18968.5	0	0	0	0	5.3	0
18	6	9-10 w	8996.6	0	0	4.3	0	6.3	0
20	6	9-10 w	1053.1	4.3	4.3	5.3	0	0	0
21	6	9-10 w	1781.8	0	0	0	0	7.3	0
22	6	9-10 w	15298.6	0	0	4.3	0	0	0
23	6	9-10 w	9632.6	4.3	0	4.3	0	4.3	0
24	6	9-10 w	1409.6	0	0	0	0	0	0
25	6	9-10 w	1343.5	0	0	0	0	6.3	0
26	6	9-10 w	4939	0	0	4.3	0	4.3	0
27	6	9-10 w	3622.9	0	0	4.3	0	0	0
29	6	9-10 w	2167.6	4.3	0	4.3	0	0	0
30	6	9-10 w	9041.8	4.3	4.3	4.3	0	4.3	0
31	6	9-10 w	7439.7	4.3	0	4.3	0	0	0
32	6	9-10 w	9268.3	4.3	0	4.3	0	4.3	0
33	6	9-10 w	8457.3	4.3	0	4.3	0	4.3	0
1	4	9-10 w	350.7	0	0	5.3	0	0	0
2	4	9-10 w	1713.1	0	0	0	0	0	0
3	4	9-10 w	350.7	0	0	5.3	0	4.3	0
6	4	9-10 w	836	0	0	5.3	0	0	0
7	4	9-10 w	273.4	0	0	5.3	0	0	0
8	4	9-10 w	2096.6	0	0	5.3	0	0	0
9	4	9-10 w	298.8	0	0	5.3	0	0	0
10	4	9-10 w	298.8	0	0	4.3	0	0	0
11	4	9-10 w	657.1	0	0	0	0	0	0
12	4	9-10 w	2132.1	0	0	4.3	0	0	0
15	4	9-10 w	513.9	0	0	4.3	0	0	0
16	4	9-10 w	377.2	0	0	4.3	0	0	0
17	4	9-10 w	108.1	0	0	5.3	0	0	0
18	4	9-10 w	350.7	0	0	4.3	0	0	0
19	4	9-10 w	657.1	0	0	5.3	0	0	0
20	4	9-10 w	377.2	0	0	4.3	0	0	0
21	4	9-10 w	47	0	0	4.3	0	0	0
22	4	9-10 w	273.4	0	0	4.3	0	0	0
23	4	9-10 w	15793.4	0	0	4.3	0	5.3	0
24	4	9-10 w	199.5	0	0	4.3	0	0	0
25	4	9-10 w	298.8	0	0	4.3	0	0	0
29	4	9-10 w	8056.5	0	0	5.3	0	7.3	0
30	4	9-10 w	9815.7	0	0	5.3	0	6.3	0
31	4	9-10 w	1409.6	0	0	4.3	0	4.3	0
33	4	9-10 w	628	0	0	0	0	0	0
1	5	9-10 w	2096.6	0	0	0	0	4.3	0
3	5	9-10 w	1577	0	0	0	0	0	0
4	5	9-10 w	3086.5	0	0	0	0	4.3	0
5	5	9-10 w	542.1	0	0	0	0	0	0
6	5	9-10 w	836	0	0	0	0	0	0
7	5	9-10 w	1885.8	0	0	0	0	0	0
8	5	9-10 w	2675.6	0	0	0	0	0	0
9	5	9-10 w	1148.6	0	0	0	0	0	0
11	5	9-10 w	1543.2	0	0	0	0	0	0
12	5	9-10 w	1644.8	0	0	0	0	0	0
13	5	9-10 w	1442.8	0	0	4.3	0	5.3	0
14	5	9-10 w	1310.7	0	0	4.3	0	5.3	0
15	5	9-10 w	3238.3	0	0	0	0	6.3	0
16	5	9-10 w	1053.1	0	0	0	0	0	0
17	5	9-10 w	1442.8	0	0	0	0	4.3	0
18	5	9-10 w	4412.5	0	0	4.3	0	4.3	0
19	5	9-10 w	6487.6	0	0	0	0	5.3	0
20	5	9-10 w	1180.7	0	0	0	0	6.3	0
21	5	9-10 w	686.4	0	0	0	0	4.3	0
22	5	9-10 w	1442.8	0	0	0	0	6.3	0
23	5	9-10 w	2936	0	0	0	0	4.3	0
24	5	9-10 w	9222.9	0	0	0	0	5.3	0
25	5	9-10 w	928	0	0	4.3	0	4.3	0
26	5	9-10 w	5061.9	0	0	5.3	0	0	0
27	5	9-10 w	5392	0	0	0	0	5.3	0
28	5	9-10 w	1180.7	0	0	0	0	4.3	0
29	5	9-10 w	1021.6	0	0	0	0	6.3	0
30	5	9-10 w	486	0	0	0	0	0	0
31	5	9-10 w	2275	0	0	0	0	0	0
32	5	9-10 w	4093.6	0	0	5.3	0	0	0
33	5	9-10 w	9313.7	0	0	6.3	0	0	0

## Sheet: farm1_ positivity_2022
date	farm	BATCH	SAMPLING	% of PCR positive samples	strain	tot of dead animals	tested animals
2022-02-17	1	1	1	12	H1B	0	33
2022-03-03	1	1	2	36	H1B.1.2.2-N2, H1C.2.5-N1	0	33
2022-03-10	1	2	1	33	H1C.2.5N1	0	33
2022-03-16	1	1	3	27	H1A.3.3.2-N1av	9	24
2022-03-24	1	2	2	3	H1C.2.5N1	0	33
2022-03-30	1	1	4	20	NT	12	21
2022-04-07	1	2	3	0	nd	1	32
2022-04-21	1	2	4	21	H1C.2.5N1	1	32

## Sheet: farm2_positivity_2022
date	farm	BATCH	SAMPLING	% of PCR positive samples	strain	tot of dead animals	tested animals
2022-02-10	2	1	1	86	H1C.2.4-N2, H1C.2.1-N1	0	33
2022-02-17	2	1	2	3	H1C.2.1-N1	0	33
2022-03-03	2	1	3	7	H1C	6	27
2022-03-03	2	2	1	0	nd	0	33
2022-03-16	2	1	4	3	H1C.2.4-N2	6	27
2022-03-16	2	2	2	86	H1C.2.1-N1, H1C.2-N2	4	29
2022-03-30	2	2	3	0	nd	4	29
2022-04-14	2	2	4	6	NT	4	29

## Sheet: farm1_ positivity_2023
date	farm	BATCH	SAMPLING	% of PCR positive samples	strain	tot of dead animals	tested animals
2023-06-22	1	1	1	0	nd	0	33
2023-07-06	1	1	2	40	H1C2.4-N2 (genT)	1	32
2023-07-22	1	1	3	3	H1C2.4-N2 (genT)	1	32
2023-08-03	1	1	4	3	H1C2.4-N2 (genT)	5	28
2023-08-24	1	2	1	0	nd	0	33
2023-09-07	1	2	2	14	H1C?N2	2	31
2023-09-19	1	2	3	3	H1C2.2-N2 (genD)	2	31
2023-10-05	1	2	4	0	nd	2	31
2023-09-14	1	3	1	0	nd	0	33
2023-09-28	1	3	2	36	H1C2.4-N2 (genT)	0	33
2023-10-12	1	3	3	0	nd	3	30
2023-10-26	1	3	4	0	nd	4	29
2023-11-09	1	3	5	0	H1C2.4-N2 (genT)	4	29

## Sheet: farm2_positivity_2023
date	farm	BATCH	SAMPLING	% of PCR positive samples	strain	tot of dead animals	tested animals
2023-06-15	2	1	1	0	nd	0	33
2023-06-29	2	1	2	0	nd	0.99	32.01
2023-07-13	2	1	3	0	nd	0.99	32.01
2023-07-27	2	1	4	0	nd	0.99	32.01
2023-08-17	2	2	1	0	nd	0	33
2023-08-31	2	2	2	0	nd	1.98	31.02
2023-09-14	2	2	3	0	nd	1.98	31.02
2023-09-28	2	2	4	100	H1C2.4N2 (gen 35)	1.98	31.02
2023-10-10	2	2	5	0	nd	2.97	30.03
2023-09-07	2	3	1	0	nd	0	33
2023-09-20	2	3	2	0	nd	0.99	32.01
2023-10-05	2	3	3	0	nd	0.99	32.01
2023-10-10	2	3	4	0	nd	4.95	28.05
2023-11-09	2	3	5	0	nd	4.95	28.05
2023-10-17	2	4	2	0	nd	0.99	32.01
2023-10-24	2	4	3	0	nd	7.92	25.08
2023-11-07	2	4	4	0	nd	7.92	25.08
2023-11-21	2	4	5	0	nd	7.92	25.08
2023-10-17	2	5	1	3	H1C2.4N2 (gen 35)	0	33
2023-10-31	2	5	2	85	H1C2.4N2 (gen 35)	0	33
2023-11-14	2	5	3	0	nd	0	33
2023-12-05	2	5	4	0	nd	0.99	32.01
2023-11-07	2	6	1	0	nd	0	33
2023-11-21	2	6	2	42	H1C2.4N2 (gen 35)	1.98	31.02
2023-12-05	2	6	3	57	H1C2.4N2 (gen 35)	1.98	31.02
2023-12-19	2	6	4	14	NT	2.97	30.03
2024-01-02	2	6	5	85	H1C2.4N2 (genD)	3.96	29.04

## Sheet: Farm2_2022_elispot_piglets
piglet ID	sampling	batch	virus	value
4	4w	1	H1A3.3.2N1_2022	263.86
5	4w	1	H1A3.3.2N1_2022	167
6	4w	1	H1A3.3.2N1_2022	30.06
7	4w	1	H1A3.3.2N1_2022	160.32
8	4w	1	H1A3.3.2N1_2022	183.7
10	4w	1	H1A3.3.2N1_2022	98.53
11	4w	1	H1A3.3.2N1_2022	71.81
12	4w	1	H1A3.3.2N1_2022	76.82
13	4w	1	H1A3.3.2N1_2022	26.72
15	4w	1	H1A3.3.2N1_2022	28.39
16	4w	1	H1A3.3.2N1_2022	46.76
19	4w	1	H1A3.3.2N1_2022	43.42
20	4w	1	H1A3.3.2N1_2022	48.43
21	4w	1	H1A3.3.2N1_2022	46.76
23	4w	1	H1A3.3.2N1_2022	41.75
24	4w	1	H1A3.3.2N1_2022	1.67
25	4w	1	H1A3.3.2N1_2022	55.11
26	4w	1	H1A3.3.2N1_2022	53.44
27	4w	1	H1A3.3.2N1_2022	11.69
28	4w	1	H1A3.3.2N1_2022	66.8
29	4w	1	H1A3.3.2N1_2022	195.39
30	4w	1	H1A3.3.2N1_2022	83.5
31	4w	1	H1A3.3.2N1_2022	5.01
32	4w	1	H1A3.3.2N1_2022	1.67
33	4w	1	H1A3.3.2N1_2022	51.77
4	8-10w	1	H1A3.3.2N1_2022	158.65
5	8-10w	1	H1A3.3.2N1_2022	53.44
6	8-10w	1	H1A3.3.2N1_2022	43.42
7	8-10w	1	H1A3.3.2N1_2022	25.05
8	8-10w	1	H1A3.3.2N1_2022	25.05
10	8-10w	1	H1A3.3.2N1_2022	36.74
11	8-10w	1	H1A3.3.2N1_2022	73.48
12	8-10w	1	H1A3.3.2N1_2022	93.52
13	8-10w	1	H1A3.3.2N1_2022	8.35
15	8-10w	1	H1A3.3.2N1_2022	61.79
16	8-10w	1	H1A3.3.2N1_2022	11.69
19	8-10w	1	H1A3.3.2N1_2022	13.36
20	8-10w	1	H1A3.3.2N1_2022	45.09
21	8-10w	1	H1A3.3.2N1_2022	6.68
23	8-10w	1	H1A3.3.2N1_2022	1.67
24	8-10w	1	H1A3.3.2N1_2022	65.13
25	8-10w	1	H1A3.3.2N1_2022	86.84
26	8-10w	1	H1A3.3.2N1_2022	51.77
27	8-10w	1	H1A3.3.2N1_2022	20.04
28	8-10w	1	H1A3.3.2N1_2022	25.05
29	8-10w	1	H1A3.3.2N1_2022	172.01
30	8-10w	1	H1A3.3.2N1_2022	51.77
31	8-10w	1	H1A3.3.2N1_2022	58.45
32	8-10w	1	H1A3.3.2N1_2022	130.26
33	8-10w	1	H1A3.3.2N1_2022	145.29
4	4w	1	H3N2	283.9
5	4w	1	H3N2	228.79
6	4w	1	H3N2	10.02
7	4w	1	H3N2	220.44
8	4w	1	H3N2	260.52
10	4w	1	H3N2	98.53
11	4w	1	H3N2	88.51
12	4w	1	H3N2	136.94
13	4w	1	H3N2	51.77
15	4w	1	H3N2	8.35
16	4w	1	H3N2	30.06
19	4w	1	H3N2	46.76
20	4w	1	H3N2	90.18
21	4w	1	H3N2	25.05
23	4w	1	H3N2	40.08
24	4w	1	H3N2	3.34
25	4w	1	H3N2	40.08
26	4w	1	H3N2	36.74
27	4w	1	H3N2	21.71
28	4w	1	H3N2	51.77
29	4w	1	H3N2	45.09
30	4w	1	H3N2	100.2
31	4w	1	H3N2	1.67
32	4w	1	H3N2	6.68
33	4w	1	H3N2	53.44
4	8-10w	1	H3N2	228.79
5	8-10w	1	H3N2	95.19
6	8-10w	1	H3N2	48.43
7	8-10w	1	H3N2	55.11
8	8-10w	1	H3N2	35.07
10	8-10w	1	H3N2	83.5
11	8-10w	1	H3N2	118.57
12	8-10w	1	H3N2	121.91
13	8-10w	1	H3N2	31.73
15	8-10w	1	H3N2	81.83
16	8-10w	1	H3N2	11.69
19	8-10w	1	H3N2	3.34
20	8-10w	1	H3N2	53.44
21	8-10w	1	H3N2	6.68
23	8-10w	1	H3N2	1.67
24	8-10w	1	H3N2	60.12
25	8-10w	1	H3N2	96.86
26	8-10w	1	H3N2	58.45
27	8-10w	1	H3N2	11.69
28	8-10w	1	H3N2	25.05
29	8-10w	1	H3N2	70.14
30	8-10w	1	H3N2	66.8
31	8-10w	1	H3N2	31.73
32	8-10w	1	H3N2	115.23
33	8-10w	1	H3N2	200.4
4	4w	1	H1C2.4N2_2022	36.74
5	4w	1	H1C2.4N2_2022	15.03
6	4w	1	H1C2.4N2_2022	23.38
7	4w	1	H1C2.4N2_2022	18.37
8	4w	1	H1C2.4N2_2022	31.73
10	4w	1	H1C2.4N2_2022	36.74
11	4w	1	H1C2.4N2_2022	8.35
12	4w	1	H1C2.4N2_2022	5.01
13	4w	1	H1C2.4N2_2022	1.67
15	4w	1	H1C2.4N2_2022	8.35
16	4w	1	H1C2.4N2_2022	6.68
19	4w	1	H1C2.4N2_2022	10.02
20	4w	1	H1C2.4N2_2022	15.03
21	4w	1	H1C2.4N2_2022	3.34
23	4w	1	H1C2.4N2_2022	20.04
24	4w	1	H1C2.4N2_2022	6.68
25	4w	1	H1C2.4N2_2022	8.35
26	4w	1	H1C2.4N2_2022	5.01
27	4w	1	H1C2.4N2_2022	8.35
28	4w	1	H1C2.4N2_2022	10.02
29	4w	1	H1C2.4N2_2022	3.34
30	4w	1	H1C2.4N2_2022	3.34
31	4w	1	H1C2.4N2_2022	1.67
32	4w	1	H1C2.4N2_2022	10.02
33	4w	1	H1C2.4N2_2022	8.35
4	8-10w	1	H1C2.4N2_2022	111.89
5	8-10w	1	H1C2.4N2_2022	20.04
6	8-10w	1	H1C2.4N2_2022	31.73
7	8-10w	1	H1C2.4N2_2022	10.02
8	8-10w	1	H1C2.4N2_2022	15.03
10	8-10w	1	H1C2.4N2_2022	13.36
11	8-10w	1	H1C2.4N2_2022	13.36
12	8-10w	1	H1C2.4N2_2022	15.03
13	8-10w	1	H1C2.4N2_2022	13.36
15	8-10w	1	H1C2.4N2_2022	31.73
16	8-10w	1	H1C2.4N2_2022	1.67
20	8-10w	1	H1C2.4N2_2022	6.68
21	8-10w	1	H1C2.4N2_2022	6.68
23	8-10w	1	H1C2.4N2_2022	1.67
24	8-10w	1	H1C2.4N2_2022	30.06
25	8-10w	1	H1C2.4N2_2022	41.75
26	8-10w	1	H1C2.4N2_2022	15.03
27	8-10w	1	H1C2.4N2_2022	6.68
28	8-10w	1	H1C2.4N2_2022	6.68
29	8-10w	1	H1C2.4N2_2022	53.44
30	8-10w	1	H1C2.4N2_2022	25.05
31	8-10w	1	H1C2.4N2_2022	28.39
32	8-10w	1	H1C2.4N2_2022	16.7
33	8-10w	1	H1C2.4N2_2022	56.78
4	4w	1	H1C2.5N1_2022	51.77
5	4w	1	H1C2.5N1_2022	26.72
6	4w	1	H1C2.5N1_2022	8.35
7	4w	1	H1C2.5N1_2022	36.74
8	4w	1	H1C2.5N1_2022	70.14
10	4w	1	H1C2.5N1_2022	55.11
11	4w	1	H1C2.5N1_2022	20.04
12	4w	1	H1C2.5N1_2022	13.36
13	4w	1	H1C2.5N1_2022	1.67
15	4w	1	H1C2.5N1_2022	25.05
16	4w	1	H1C2.5N1_2022	18.37
19	4w	1	H1C2.5N1_2022	23.38
20	4w	1	H1C2.5N1_2022	31.73
21	4w	1	H1C2.5N1_2022	3.34
23	4w	1	H1C2.5N1_2022	1.67
24	4w	1	H1C2.5N1_2022	5.01
25	4w	1	H1C2.5N1_2022	1.67
26	4w	1	H1C2.5N1_2022	3.34
27	4w	1	H1C2.5N1_2022	6.68
28	4w	1	H1C2.5N1_2022	21.71
29	4w	1	H1C2.5N1_2022	131.93
30	4w	1	H1C2.5N1_2022	38.41
31	4w	1	H1C2.5N1_2022	5.01
32	4w	1	H1C2.5N1_2022	6.68
33	4w	1	H1C2.5N1_2022	23.38
4	8-10w	1	H1C2.5N1_2022	125.25
5	8-10w	1	H1C2.5N1_2022	26.72
6	8-10w	1	H1C2.5N1_2022	26.72
7	8-10w	1	H1C2.5N1_2022	21.71
8	8-10w	1	H1C2.5N1_2022	15.03
10	8-10w	1	H1C2.5N1_2022	21.71
11	8-10w	1	H1C2.5N1_2022	23.38
12	8-10w	1	H1C2.5N1_2022	26.72
13	8-10w	1	H1C2.5N1_2022	8.35
15	8-10w	1	H1C2.5N1_2022	36.74
16	8-10w	1	H1C2.5N1_2022	8.35
20	8-10w	1	H1C2.5N1_2022	15.03
21	8-10w	1	H1C2.5N1_2022	6.68
23	8-10w	1	H1C2.5N1_2022	3.34
24	8-10w	1	H1C2.5N1_2022	31.73
25	8-10w	1	H1C2.5N1_2022	81.83
26	8-10w	1	H1C2.5N1_2022	20.04
27	8-10w	1	H1C2.5N1_2022	8.35
28	8-10w	1	H1C2.5N1_2022	11.69
29	8-10w	1	H1C2.5N1_2022	56.78
30	8-10w	1	H1C2.5N1_2022	33.4
31	8-10w	1	H1C2.5N1_2022	35.07
32	8-10w	1	H1C2.5N1_2022	40.08
33	8-10w	1	H1C2.5N1_2022	91.85
1	4w	2	H1A3.3.2N1_2022	8.35
2	4w	2	H1A3.3.2N1_2022	11.69
3	4w	2	H1A3.3.2N1_2022	13.36
4	4w	2	H1A3.3.2N1_2022	40.08
5	4w	2	H1A3.3.2N1_2022	6.68
6	4w	2	H1A3.3.2N1_2022	16.7
7	4w	2	H1A3.3.2N1_2022	6.68
8	4w	2	H1A3.3.2N1_2022	21.71
9	4w	2	H1A3.3.2N1_2022	10.02
10	4w	2	H1A3.3.2N1_2022	1.67
11	4w	2	H1A3.3.2N1_2022	6.68
12	4w	2	H1A3.3.2N1_2022	6.68
13	4w	2	H1A3.3.2N1_2022	5.01
14	4w	2	H1A3.3.2N1_2022	21.71
15	4w	2	H1A3.3.2N1_2022	3.34
16	4w	2	H1A3.3.2N1_2022	5.01
17	4w	2	H1A3.3.2N1_2022	5.01
18	4w	2	H1A3.3.2N1_2022	13.36
19	4w	2	H1A3.3.2N1_2022	8.35
21	4w	2	H1A3.3.2N1_2022	3.34
22	4w	2	H1A3.3.2N1_2022	16.7
23	4w	2	H1A3.3.2N1_2022	15.03
24	4w	2	H1A3.3.2N1_2022	5.01
26	4w	2	H1A3.3.2N1_2022	6.68
27	4w	2	H1A3.3.2N1_2022	11.69
28	4w	2	H1A3.3.2N1_2022	5.01
29	4w	2	H1A3.3.2N1_2022	1.67
31	4w	2	H1A3.3.2N1_2022	6.68
32	4w	2	H1A3.3.2N1_2022	36.74
33	4w	2	H1A3.3.2N1_2022	13.36
1	8-10w	2	H1A3.3.2N1_2022	36.74
2	8-10w	2	H1A3.3.2N1_2022	0
3	8-10w	2	H1A3.3.2N1_2022	0
4	8-10w	2	H1A3.3.2N1_2022	0
5	8-10w	2	H1A3.3.2N1_2022	0
6	8-10w	2	H1A3.3.2N1_2022	0
7	8-10w	2	H1A3.3.2N1_2022	0
8	8-10w	2	H1A3.3.2N1_2022	0
9	8-10w	2	H1A3.3.2N1_2022	0
10	8-10w	2	H1A3.3.2N1_2022	0
11	8-10w	2	H1A3.3.2N1_2022	0
12	8-10w	2	H1A3.3.2N1_2022	16.7
13	8-10w	2	H1A3.3.2N1_2022	0
14	8-10w	2	H1A3.3.2N1_2022	0
15	8-10w	2	H1A3.3.2N1_2022	0
18	8-10w	2	H1A3.3.2N1_2022	0
20	8-10w	2	H1A3.3.2N1_2022	0
21	8-10w	2	H1A3.3.2N1_2022	0
22	8-10w	2	H1A3.3.2N1_2022	8.35
23	8-10w	2	H1A3.3.2N1_2022	0
24	8-10w	2	H1A3.3.2N1_2022	5.01
25	8-10w	2	H1A3.3.2N1_2022	0
26	8-10w	2	H1A3.3.2N1_2022	0
28	8-10w	2	H1A3.3.2N1_2022	0
29	8-10w	2	H1A3.3.2N1_2022	0
30	8-10w	2	H1A3.3.2N1_2022	0
31	8-10w	2	H1A3.3.2N1_2022	0
32	8-10w	2	H1A3.3.2N1_2022	0
33	8-10w	2	H1A3.3.2N1_2022	0
1	4w	2	H3N2	13.36
2	4w	2	H3N2	3.34
3	4w	2	H3N2	16.7
4	4w	2	H3N2	41.75
5	4w	2	H3N2	10.02
6	4w	2	H3N2	16.7
7	4w	2	H3N2	3.34
8	4w	2	H3N2	8.35
9	4w	2	H3N2	8.35
10	4w	2	H3N2	1.67
11	4w	2	H3N2	3.34
12	4w	2	H3N2	6.68
13	4w	2	H3N2	1.67
14	4w	2	H3N2	10.02
15	4w	2	H3N2	5.01
16	4w	2	H3N2	6.68
17	4w	2	H3N2	1.67
18	4w	2	H3N2	11.69
19	4w	2	H3N2	1.67
21	4w	2	H3N2	8.35
22	4w	2	H3N2	1.67
23	4w	2	H3N2	16.7
24	4w	2	H3N2	15.03
26	4w	2	H3N2	6.68
27	4w	2	H3N2	8.35
28	4w	2	H3N2	8.35
29	4w	2	H3N2	13.36
31	4w	2	H3N2	1.67
32	4w	2	H3N2	18.37
33	4w	2	H3N2	6.68
1	8-10w	2	H3N2	36.74
2	8-10w	2	H3N2	0
3	8-10w	2	H3N2	0
4	8-10w	2	H3N2	0
5	8-10w	2	H3N2	0
6	8-10w	2	H3N2	0
7	8-10w	2	H3N2	0
8	8-10w	2	H3N2	0
9	8-10w	2	H3N2	0
10	8-10w	2	H3N2	0
11	8-10w	2	H3N2	0
12	8-10w	2	H3N2	11.69
13	8-10w	2	H3N2	0
14	8-10w	2	H3N2	0
15	8-10w	2	H3N2	0
18	8-10w	2	H3N2	0
20	8-10w	2	H3N2	0
21	8-10w	2	H3N2	0
22	8-10w	2	H3N2	8.35
23	8-10w	2	H3N2	0
24	8-10w	2	H3N2	5.01
25	8-10w	2	H3N2	0
26	8-10w	2	H3N2	0
28	8-10w	2	H3N2	0
29	8-10w	2	H3N2	0
30	8-10w	2	H3N2	0
31	8-10w	2	H3N2	0
32	8-10w	2	H3N2	0
33	8-10w	2	H3N2	0
1	4w	2	H1C2.4N2_2022	10.02
2	4w	2	H1C2.4N2_2022	11.69
3	4w	2	H1C2.4N2_2022	10.02
4	4w	2	H1C2.4N2_2022	48.43
5	4w	2	H1C2.4N2_2022	6.68
6	4w	2	H1C2.4N2_2022	11.69
7	4w	2	H1C2.4N2_2022	15.03
8	4w	2	H1C2.4N2_2022	6.68
9	4w	2	H1C2.4N2_2022	15.03
10	4w	2	H1C2.4N2_2022	1.67
11	4w	2	H1C2.4N2_2022	16.7
12	4w	2	H1C2.4N2_2022	11.69
13	4w	2	H1C2.4N2_2022	3.34
14	4w	2	H1C2.4N2_2022	15.03
15	4w	2	H1C2.4N2_2022	5.01
16	4w	2	H1C2.4N2_2022	35.07
17	4w	2	H1C2.4N2_2022	5.01
18	4w	2	H1C2.4N2_2022	16.7
19	4w	2	H1C2.4N2_2022	1.67
21	4w	2	H1C2.4N2_2022	6.68
23	4w	2	H1C2.4N2_2022	11.69
24	4w	2	H1C2.4N2_2022	25.05
26	4w	2	H1C2.4N2_2022	5.01
27	4w	2	H1C2.4N2_2022	10.02
28	4w	2	H1C2.4N2_2022	1.67
29	4w	2	H1C2.4N2_2022	3.34
31	4w	2	H1C2.4N2_2022	1.67
32	4w	2	H1C2.4N2_2022	1.67
33	8-10w	2	H1C2.4N2_2022	18.37
1	8-10w	2	H1C2.4N2_2022	0
2	8-10w	2	H1C2.4N2_2022	0
3	8-10w	2	H1C2.4N2_2022	0
4	8-10w	2	H1C2.4N2_2022	0
5	8-10w	2	H1C2.4N2_2022	0
6	8-10w	2	H1C2.4N2_2022	0
7	8-10w	2	H1C2.4N2_2022	0
8	8-10w	2	H1C2.4N2_2022	0
9	8-10w	2	H1C2.4N2_2022	0
10	8-10w	2	H1C2.4N2_2022	0
11	8-10w	2	H1C2.4N2_2022	13.36
12	8-10w	2	H1C2.4N2_2022	0
13	8-10w	2	H1C2.4N2_2022	0
14	8-10w	2	H1C2.4N2_2022	0
17	8-10w	2	H1C2.4N2_2022	0
19	8-10w	2	H1C2.4N2_2022	0
20	8-10w	2	H1C2.4N2_2022	0
21	8-10w	2	H1C2.4N2_2022	5.01
22	8-10w	2	H1C2.4N2_2022	0
23	8-10w	2	H1C2.4N2_2022	8.35
24	8-10w	2	H1C2.4N2_2022	0
25	8-10w	2	H1C2.4N2_2022	0
27	8-10w	2	H1C2.4N2_2022	0
28	8-10w	2	H1C2.4N2_2022	0
29	8-10w	2	H1C2.4N2_2022	0
30	8-10w	2	H1C2.4N2_2022	0
31	8-10w	2	H1C2.4N2_2022	0
32	8-10w	2	H1C2.4N2_2022	0
1	4w	2	H1C2.5N1_2022	30.06
2	4w	2	H1C2.5N1_2022	10.02
3	4w	2	H1C2.5N1_2022	8.35
4	4w	2	H1C2.5N1_2022	51.77
5	4w	2	H1C2.5N1_2022	15.03
6	4w	2	H1C2.5N1_2022	11.69
7	4w	2	H1C2.5N1_2022	8.35
8	4w	2	H1C2.5N1_2022	6.68
9	4w	2	H1C2.5N1_2022	21.71
10	4w	2	H1C2.5N1_2022	3.34
11	4w	2	H1C2.5N1_2022	6.68
12	4w	2	H1C2.5N1_2022	6.68
13	4w	2	H1C2.5N1_2022	10.02
14	4w	2	H1C2.5N1_2022	1.67
15	4w	2	H1C2.5N1_2022	5.01
16	4w	2	H1C2.5N1_2022	23.38
17	4w	2	H1C2.5N1_2022	3.34
18	4w	2	H1C2.5N1_2022	21.71
19	4w	2	H1C2.5N1_2022	3.34
21	4w	2	H1C2.5N1_2022	3.34
23	4w	2	H1C2.5N1_2022	16.7
24	4w	2	H1C2.5N1_2022	18.37
26	4w	2	H1C2.5N1_2022	3.34
27	4w	2	H1C2.5N1_2022	6.68
28	4w	2	H1C2.5N1_2022	3.34
29	4w	2	H1C2.5N1_2022	6.68
31	4w	2	H1C2.5N1_2022	3.34
32	4w	2	H1C2.5N1_2022	1.67
1	8-10w	2	H1C2.5N1_2022	31.73
2	8-10w	2	H1C2.5N1_2022	0
3	8-10w	2	H1C2.5N1_2022	0
4	8-10w	2	H1C2.5N1_2022	0
5	8-10w	2	H1C2.5N1_2022	0
6	8-10w	2	H1C2.5N1_2022	0
7	8-10w	2	H1C2.5N1_2022	0
8	8-10w	2	H1C2.5N1_2022	0
9	8-10w	2	H1C2.5N1_2022	0
10	8-10w	2	H1C2.5N1_2022	0
11	8-10w	2	H1C2.5N1_2022	0
12	8-10w	2	H1C2.5N1_2022	21.71
13	8-10w	2	H1C2.5N1_2022	0
14	8-10w	2	H1C2.5N1_2022	0
15	8-10w	2	H1C2.5N1_2022	0
18	8-10w	2	H1C2.5N1_2022	0
20	8-10w	2	H1C2.5N1_2022	0
21	8-10w	2	H1C2.5N1_2022	0
22	8-10w	2	H1C2.5N1_2022	3.34
23	8-10w	2	H1C2.5N1_2022	0
24	8-10w	2	H1C2.5N1_2022	5.01
25	8-10w	2	H1C2.5N1_2022	0
26	8-10w	2	H1C2.5N1_2022	0
28	8-10w	2	H1C2.5N1_2022	0
29	8-10w	2	H1C2.5N1_2022	0
30	8-10w	2	H1C2.5N1_2022	0
31	8-10w	2	H1C2.5N1_2022	0
32	8-10w	2	H1C2.5N1_2022	0
33	8-10w	2	H1C2.5N1_2022	0

## Sheet: farm2_2022 ELISPOT_SOWS
ID	Batch	sampling	virus	value
34	1	sows	H1A3.3.2N1_2022	152.5
35	1	sows	H1A3.3.2N1_2022	165
36	1	sows	H1A3.3.2N1_2022	362.5
37	1	sows	H1A3.3.2N1_2022	285
38	1	sows	H1A3.3.2N1_2022	455
39	1	sows	H1A3.3.2N1_2022	202.5
40	1	sows	H1A3.3.2N1_2022	292.5
41	1	sows	H1A3.3.2N1_2022	405
42	1	sows	H1A3.3.2N1_2022	357.5
43	1	sows	H1A3.3.2N1_2022	97.5
44	1	sows	H1A3.3.2N1_2022	437.5
34	2	sows	H1A3.3.2N1_2022	135
35	2	sows	H1A3.3.2N1_2022	170
36	2	sows	H1A3.3.2N1_2022	290
37	2	sows	H1A3.3.2N1_2022	150
38	2	sows	H1A3.3.2N1_2022	150
39	2	sows	H1A3.3.2N1_2022	255
40	2	sows	H1A3.3.2N1_2022	502.5
41	2	sows	H1A3.3.2N1_2022	335
42	2	sows	H1A3.3.2N1_2022	360
43	2	sows	H1A3.3.2N1_2022	207.5
44	2	sows	H1A3.3.2N1_2022	140
34	1	sows	H3N2	210
35	1	sows	H3N2	202.5
36	1	sows	H3N2	365
37	1	sows	H3N2	392.5
38	1	sows	H3N2	447.5
39	1	sows	H3N2	250
40	1	sows	H3N2	220
41	1	sows	H3N2	365
42	1	sows	H3N2	387.5
43	1	sows	H3N2	155
44	1	sows	H3N2	530
34	2	sows	H3N2	182.5
35	2	sows	H3N2	250
36	2	sows	H3N2	305
37	2	sows	H3N2	230
38	2	sows	H3N2	332.5
39	2	sows	H3N2	245
40	2	sows	H3N2	457.5
41	2	sows	H3N2	340
42	2	sows	H3N2	387.5
43	2	sows	H3N2	265
44	2	sows	H3N2	170
34	1	sows	H1C2.4N2_2022	27.5
35	1	sows	H1C2.4N2_2022	50
36	1	sows	H1C2.4N2_2022	267.5
37	1	sows	H1C2.4N2_2022	140
38	1	sows	H1C2.4N2_2022	262.5
39	1	sows	H1C2.4N2_2022	67.5
40	1	sows	H1C2.4N2_2022	65
41	1	sows	H1C2.4N2_2022	202.5
42	1	sows	H1C2.4N2_2022	70
43	1	sows	H1C2.4N2_2022	37.5
44	1	sows	H1C2.4N2_2022	52.5
34	2	sows	H1C2.4N2_2022	85
35	2	sows	H1C2.4N2_2022	92.5
36	2	sows	H1C2.4N2_2022	210
37	2	sows	H1C2.4N2_2022	35
38	2	sows	H1C2.4N2_2022	32.5
39	2	sows	H1C2.4N2_2022	97.5
40	2	sows	H1C2.4N2_2022	175
41	2	sows	H1C2.4N2_2022	167.5
42	2	sows	H1C2.4N2_2022	55
43	2	sows	H1C2.4N2_2022	50
44	2	sows	H1C2.4N2_2022	40
34	1	sows	H1C2.5N1_2022	52.5
35	1	sows	H1C2.5N1_2022	115
36	1	sows	H1C2.5N1_2022	300
37	1	sows	H1C2.5N1_2022	147.5
38	1	sows	H1C2.5N1_2022	265
39	1	sows	H1C2.5N1_2022	75
40	1	sows	H1C2.5N1_2022	127.5
41	1	sows	H1C2.5N1_2022	230
42	1	sows	H1C2.5N1_2022	107.5
43	1	sows	H1C2.5N1_2022	70
44	1	sows	H1C2.5N1_2022	170
34	2	sows	H1C2.5N1_2022	135
35	2	sows	H1C2.5N1_2022	115
36	2	sows	H1C2.5N1_2022	165
37	2	sows	H1C2.5N1_2022	110
38	2	sows	H1C2.5N1_2022	60
39	2	sows	H1C2.5N1_2022	150
40	2	sows	H1C2.5N1_2022	245
41	2	sows	H1C2.5N1_2022	240
42	2	sows	H1C2.5N1_2022	155
43	2	sows	H1C2.5N1_2022	92.5
44	2	sows	H1C2.5N1_2022	65

[truncated: 2 more sheets: farm2_2023_elispot_sows, farm2-2023-elispot_piglets]
